# Supplementary material for: No Correlation Between Proteinuria and Renal Function in Patients with Unresectable Hepatocellular Carcinoma Treated with Atezolizumab Plus Bevacizumab: ARISE Study
Source: Cancers (Basel). 2025 Nov 28;17(23):3826. doi: 10.3390/cancers17233826 (PMC12691049; doi:10.3390/cancers17233826)
Supplement: Supplementary file 1 [file cancers-17-03826-s001.zip]

Archive with 1 entries (1 files):
- cancers-3685744-supplementary.pdf
